# Supplementary material for: Potential for native hydrocarbon-degrading bacteria to remediate highly weathered oil-polluted soils in Qatar through self-purification and bioaugmentation in biopiles
Source: Biotechnol Rep (Amst). 2020 Oct 12;28:e00543. doi: 10.1016/j.btre.2020.e00543 (PMC7591726; doi:10.1016/j.btre.2020.e00543)
Supplement: Supplementary file 1 [file mmc1.zip › Data Profile.xml]

<?xml version="1.0" encoding="UTF-8" standalone="no"?><data:data><datasets><author>nabil.zouari@qu.edu.qa</author><type>0</type><dataset><value>1</value><reason>No data was used for the research described in the article</reason><comments/></dataset></datasets></data:data>
